# Supplementary material for: Hydrophilic Modification of Gadolinium Oxide by Building Double Molecular Structures
Source: Nanomaterials (Basel). 2025 Sep 16;15(18):1421. doi: 10.3390/nano15181421 (PMC12472387; doi:10.3390/nano15181421)
Supplement: Supplementary file 1 [file nanomaterials-15-01421-s001.zip]

Archive with 1 entries (1 files):
- nanomaterials-3825811-supplementary.pdf
